# Supplementary material for: Refined Procedure to Purify and Sequence Circulating Cell-Free DNA in Prostate Cancer
Source: Int J Mol Sci. 2025 Jun 18;26(12):5839. doi: 10.3390/ijms26125839 (PMC12192578; doi:10.3390/ijms26125839)
Supplement: Supplementary file 1 [file ijms-26-05839-s001.zip]

Archive with 14 entries (14 files):
- Legends of Supplementary Figures and Tables.pdf
- Supplementary_Figure1.pdf
- Supplementary_Figure10.pdf
- Supplementary_Figure2.pdf
- Supplementary_Figure3.pdf
- Supplementary_Figure4.pdf
- Supplementary_Figure5.pdf
- Supplementary_Figure6.pdf
- Supplementary_Figure7.pdf
- Supplementary_Figure8.pdf
- Supplementary_Figure9.pdf
- Supplementary_Table1.xlsx
- Supplementary_Table2.pdf
- Supplementary_Table3.pdf
