# Supplementary material for: Refined Procedure to Purify and Sequence Circulating Cell-Free DNA in Prostate Cancer
Source: Int J Mol Sci. 2025 Jun 18;26(12):5839. doi: 10.3390/ijms26125839 (PMC12192578; doi:10.3390/ijms26125839)
Supplement: Supplementary file 1 [file ijms-26-05839-s001.zip › Supplementary_Table1.xlsx]

## Sheet: Clinical data
Number	Reference	Year	First Author	Type of prostate cancer	Number of patients	Detectable ctDNA	Blood Collection Date	Age	Gleason n(%)	PSA level; Median (Range) ng/mL	local treatment of prostate cancer (Radical prostatectomy, radiation)	Treatment	Aim of study	study ID
1	Androgen Receptor Gene Aberrations in Circulating Cell-Free DNA: Biomarkers of Therapeutic Resistance in Castration-Resistant Prostate Cancer	2015	Arun A.Azad	mCRPC	62		at ceasing abiraterone acetate, enzalutamide, or other agents due to disease progression	72 (49–92)	6–7= 14 (23) 8–10= 38 (61) Unknown= 10 (16)			abiraterone acetate (n = 29), enzalutamide (n = 19), or other agents (n = 14)	AR alterations in cfDNA of patients with resistance to abiraterone acetate and enzalutamide	GSE61134
2	Circulating cell-free AR and CYP17A1 copy number variations may associate with outcome of metastatic castration-resistant prostate cancer patients treated with abiraterone	2015	S Salvi	mCRPC	53		before the start of abiraterone treatment	74 (57–87)	6-7 = 23 (43) 8-9 = 29 (55) Unknown = 1(2)	33.1 (1-1,501)		Abiraterone	copy number variations (CNVs) of CYP17A1 and androgen receptor (AR) genes
3	Plasma AR and abiraterone-resistant prostate cancer	2015	Alessandro Romanel	CRPC	97	270 of 274	starting abiraterone, on treatment and after progression	73 (41-92)	≤7: 26 (26.8) ≥8: 57 (58.7) Not available: 14 (14.4)	127 (2-3211)		Prior treatment for CRPC, n (%) Bicalutamide: 97 (100) Docetaxel: 82 (84.5) Enzalutamide: 19 (19.6) Cabazitaxel: 6 (6.2) Orteronel: 4 (5.1) Other: 4 (4.1)	AR gene aberrations in patients recieving abiraterone
4	Plasma genetic and genomic abnormalities predict treatment response and clinical outcome in advanced prostate cancer	2015	Shu Xia	mHSPC/mCRPC	20 (10 HSPC/10 CRPC)		before treatment and approximately four months after initiating stage-specific therapy	chemotherapy 66.7 (54-78) ADT 64.3 (49-81)	chemotherapy 5: 1/10 patient 7-8: 6/10 patients 9: 3/10 patients ADT 6: 1/10 patient 7-8 : 3/10 patient 9: 6/10 patient	chemotherapy: 8.75 ADT: 3.55		Chemotherapy (CRPC) and ADT (HSPC)	pre-treatment cfDNA vs post-treatment cfDNA
5	Functional analysis of androgen receptor mutations that confer anti-androgen resistance identified in circulating cell-free DNA from prostate cancer patients	2016	Nada Lallous	mCRPC	62							Abiraterone and Enzalutamide. In total, 19/62 (30 %) of patients were switched onto enzalutamide after collection of cfDNA	AR alteration in mCRPC patients	PRJEB12109
6	Genomic Alterations in Cell-Free DNA and Enzalutamide Resistance in Castration-Resistant Prostate Cancer	2016	Alexander W.Wyatt	mCRPC	65	122	at baseline, 12 weeks, end of treatment	74 (68-79)	6-7= 22 (34) 8-10= 36 (55) Unknown= 7 (11)	baseline PSA 87 (2.59 - 2900)		enzalutamide treatment 38%(25 of 65)	cfDNA alterations in patients recieving enzalutamide	PRJEB11659
7	Whole-genome plasma sequencing reveals focal amplifications as a driving force in metastatic prostate cancer	2016	Peter Ulz	CSPC/CRPC	43 (6 CSPC/37 CRPC)			71 (57-85)				Chemotherapy (ADT), Abiraterone, Enazalutamide	ctDNA vs Tissue vs TCGA	EGAS00001001018
8	Concordance of Circulating Tumor DNA and Matched Metastatic Tissue Biopsy in Prostate Cancer	2017	Alexander W. Wyatt	mCRPC	45	34 of 45 (75.6%)	at time of metastatic tissue biopsy	70 (45–90)		70.2 (3.4–4478)		Prior abiraterone: 22 (48.9) Prior enzalutamide: 21 (46.7) Prior abiraterone + enzalutamide: 10 (22.2)	liquid biopsy vs solid biopsy
9	Comprehensive Profiling of the Androgen Receptor in Liquid Biopsies from Castration-resistant Prostate Cancer Reveals Novel Intra-AR Structural Variation and Splice Variant Expression Patterns	2017	Bram De Laere	CRPC	30	33 of 34 plasma samples	before initiation of a new line of systemic therapy (abiraterone/enzalutamide) and during progression	67 (52-84)	≤ 7 = 7 (23.3) >7= 18 (60)		Radical prostatectomy= 9/30 TURP= 4/30	Chemotherapy, Abiraterone, Enazalutamide	AR alteration before and after treatment
10	Cell-free DNA profiling of metastatic prostate cancer reveals microsatellite instability, structural rearrangements and clonal hematopoiesis	2018	Markus Mayrhofer	mCRPC	217	71/165 (43.0%) of plasma samples	the start of a new line of therapy (defined as “baseline” sample) or during a particular systemic therapy (defined as “follow- up” sample).	73.0 ± 8.91	≤ 7 = 72 (34.1%) 8-10= 108 (51.2) N/A= 31 (14.7)		Radical prostatectomy	ADT (± RT/CT) 125 (59.2) Radical Px (± RT) 61 (28.9) Radical Px + ADT 7 (3.3) Other 18 (8.5)	plasma cfDNA vs matched leukocyte DNA (Germline and Somatic mutations)
11	Circulating Tumor DNA Genomics Correlate with Resistance to Abiraterone and Enzalutamide in Prostate Cancer.	2018	Matti Annala	mCRPC	202	115 of 201 (57%) cfDNA samples	at baseline and follow-up 0–32.1 months	75.3 (49.3–94.1)		36.1 (1.7–2817)		abiraterone plus prednisone (n = 101) or enzalutamide (n = 101)	cfDNA in patients recieving abiraterone versus enzalutamide	EGAS00001003113
12	Genomic alterations in plasma DNA from patients with metastasized prostate cancer receiving abiraterone or enzalutamide	2018	Jelena Belic	mCRPC	148		4 time points during treatment representing the following: baseline, i.e. on the day of treatment start or within 20 days prior to treatment start, weeks 2–6, weeks 9–14 and at progression	USC cohort (n=23): 69 (55-91) MUG cohort (n=125): 72 (49-85)	≤7=USC cohort (n=23): 9 (39.1)/MUG cohort (n=125): 22 (17.6) ≥8=USC cohort (n=23): 11 (47.8)/MUG cohort (n=125): 90 (72) Not available=USC cohort (n=23): 3 (13)/MUG cohort (n=125): 13 (10.4)	USC cohort (n=23): 28.9 (2.74-1031)/MUG cohort (n=125): 57.4 (0.03-6471.1)		Abiraterone and Enzalutamide	the relationship between ctDNA abundance, detectable somatic genomic alterations and clinical progression of mCRPC
13	Prognostic association of plasma cell free DNA based androgen receptor amplification and circulating tumor cells in pre-chemotherapy metastatic castration resistant prostate cancer patients	2018	Manish Kohli	mCRPC	109		baseline, before initiating abiraterone acetate and prednisone therapy (AA/P) and after 12 weeks of AA/P treatment	71.5 (39-91)	2 – 6= 12 (17) 7= 19 (27) 8 – 10= 39 (56)	16.2 (8.0-38.9)	Primary radiation therapy=41 (59) Primary radical prostatectomy = 33 (47)		AR CNV at baseline and 12-weeks after initiating AA/P treatment
14	Circulating Tumor DNA Abundance and Potential Utility in De Novo Metastatic Prostate Cancer	2019	Gillian Vandekerkhove	mCSPC	53	52/53 patients	at baseline (prior to ADT initiation) and follow-up 11 months	68 (60-76)	1= 1 (2) 2= 0 (0) 3= 3 (6) 4= 6 (11) 5= 38 (72) Unknown= 5 (9)	110 (32–280)		ADT	cfDNA vs primary tumor DNA
15	Circulating tumor DNA alterations in patients with metastatic castration-resistant prostate cancer	2019	Guru Sonpavde	mCRPC	514		at baseline and follow-up 7 months	71 (50-89		43.7 (0-2317)		docetaxel (26 patients), cabazitaxel (13 patients), abiraterone (37 patients), enzalutamide (39 patients), and radium-223 (3 patients)	ctDNA profiling within 4 weeks before or 4 weeks after initiating treatment with a new line of systemic therapy for mCRPC
16	Clinical utility of androgen receptor gene aberrations in circulating cell-free DNA as a biomarker for treatment of castration-resistant prostate cancer	2019	Takayuki Sumiyoshi	CRPC	102 CRPC + 15 healthy		during response or biochemical or clinical progression to treatment	74 (48–96)	6–7= 18 (17.6) 8–10= 80 (78.4) Unknown= 4 (3.9)	15.8 (0.008–2082)		Treatment immediately prior to baseline sample collection, No. (%) Bicalutamide 16 (15.7) Flutamide 17 (16.7) Estramustine phosphate 7 (6.9) Abiraterone 20 (19.6) Enzalutamide 21 (20.6) Others 10 (9.8) Docetaxel 5 (4.9) Cabazitaxel 4 (3.9) Paclitaxel and Carboplatin 2 (2.0) Resistance to each treatment, No. (%) Bicalutamide 99 (97.1) Flutamide 65 (63.7) Estramustine phosphate 35 (34.3) Abirateron…	analyzing AR alterations in patients with CRPC
17	Genetic Alterations Detected in Cell-Free DNA Are Associated With Enzalutamide and Abiraterone Resistance in Castration-Resistant Prostate Cancer	2019	Samantha Torquato	mCRPC	62	44% of patients before therapy	before therapies (within one week prior to start of therapy) and at disease progression	71.5 (41-90)	≤ 7= total cohort (n=62): 14 (22.6)/ Abiraterone (n=35): 10(28.6)/Enzalutamide (n=25): 2(8)/ Abiraterone+Enzalutamide (n=2): 2(100) ≥ 8= total cohort (n=62): 42 (67.7)/ Abiraterone (n=35): 22(62.9)/Enzalutamide (n=25): 20(80)/ Abiraterone+Enzalutamide (n=2): 0(0) unknown= total cohort (n=62): 6 (9.7)/ Abiraterone (n=35): 3(8.6)/Enzalutamide (n=25): 3(12)/ Abiraterone+Enzalutamide (n=2): 0(0)	total cohort (n=62): 19.3 (0.6-1966)/ Abiraterone (n=35): 18.2(0.6-1966)/Enzalutamide (n=25): 18.92(0.9-205.9)/ Abiraterone+Enzalutamide (n=2): 102.6 (54.2-151)	Radical prostatectomy: total cohort (n=62): 24 (38.7) / Radiation: total cohort (n=62): 9 (14.5)	enzalutamide (n = 25), abiraterone (n = 35), or enzalutamide+abiraterone (n = 2)	AR gene alterations in cfDNA of mCRPC patients receiving enzalutamide and abiraterone
18	Genomic analysis of Korean patients with advanced prostate cancer by use of a comprehensive next-generation sequencing panel and low-coverage, whole-genome sequencing	2019	Minyong Kang	mPCa	14		at the time of initial prostate biopsy	71.8 (53-88)	≤ 7 = 1/14 (7.1%) > 7 = 11/14 (78.5%) Unknown = 2/14 (14.2%)	Mean 89.5 (7.24 - 370.68)	Radical Prostatectomy		cfDNA vs primary tumor DNA
19	Multiparametric liquid biopsy analysis in metastatic prostate cancer	2019	Emmanuelle Hodara	mCRPC	20		at disease progression, but some were still responding to the treatment being given at the first draw	70 (46–81)		48 (0–435)		hormonal therapy, chemotherapy (docetaxel, cabazitaxel), sipuleucel-T, and radium-223, PARP-I, Abiraterone and Enzalutamide,	cfDNA/cfRNA vs CTC vs prostate biopsy
20	TP53 outperforms other androgen receptor biomarkers to predict abiraterone or enzalutamide outcome in metastatic castrationresistant prostate cancer	2019	Bram De Laere	mCRPC	168	145	at baseline, 10-12 weeks follow-up and at progression on diseases	76 ± 7.7	≤ 7= 63 (37,50%) 8 -10= 83 (49,40%) Not specified= 22 (13,10%)	36.92 (13.5 - 144.9)		abiraterone (111) or enzalutamide (57)	At baseline, 10-12 weeks follow-up and progression targeted sequencing of cfDNA for AR and TP53
21	Activating AKT1 and PIK3CA Mutations in Metastatic Castration-Resistant Prostate Cancer	2020	Cameron Herberts	mCRPC	847	599		69 (52–87)	31 patients with somatic clonal activating AKT1/PIK3CA mutations 4= 17 (55) <4= 10 (32) NA= 4 (13)	25.0 (10.0–70.2)			AKT1 and PIK3CA mutations in cfDNA-primary tumor and analyzing serial cfDNA	EGAS00001004328
22	Cell-Free DNA Alterations in the AR Enhancer and Locus Predict Resistance to AR-Directed Therapy in Patients With Metastatic Prostate Cancer	2020	Ha X. Dang	mCRPC	40			69 (50-93)		29.9 (0.1 - 1,343)		at least 1 month of abiraterone or enzalutamide	Analyzing AR gene/enhancer amplification
23	Clinical and genomic insights into circulating tumor DNA-based alterations across the spectrum of metastatic hormone-sensitive and castrate-resistant prostate cancer	2020	Manish Kohli	mHSPC-mCRPC	303	250 (82%)	before, during, and 3 months after androgen deprivation therapy (ADT) for Untreated mHSPC cohort	Untreated mHSPC:(Entire group=66 (45 90))//3-month mHSPC=70 (45 90)),mHSPC on ADT:71 (50 89).Biochemical progressive mCRPC:70 (52 87),Clinical mCRPC:72 (50 92)	≤ 7 : Untreated mHSPC group = 32 / Serial 3-month mHSPC group = 8 / mHSPC on ADT group = 13 / Biochemical progressive mCRPC group = 30 / Clinical mCPRC group = 29 ≥ 8: Untreated mHSPC group = 33 / Serial 3-month mHSPC group = 16 / mHSPC on ADT group = 19 / Biochemical progressive mCRPC group = 40 / Clinical mCPRC group = 34 Unknown: Untreated mHSPC group = 8 / Serial 3-month mHSPC group = 5 / mHS…	PSA at time of sample collection, First sample Untreated mHSPC group (n = 99) : Entire group (n= 97)= 6.35 (1.0 28.3)/3-month mHSPC subgroup (n = 29)=11.20 (4.0 24.5)/ mHSPC on ADT group= 0.53 (0.0 5.6) / Biochemical progressive mCRPC group= 2.8 (0.6= 8.5) /Clinical mCPRC group= 16.7 (4.5 60.5) Second sample Entire group (n= 97)= NA /3-month mHSPC subgroup (n = 29)= 0.94 (0 30.6) / mHSPC on ADT g…			cfDNA alterations and their associations with outcomes in progressive metastatic prostate cancer
24	Clinical Characterization of Mismatch Repair Gene-Deficient Metastatic Castration-Resistant Prostate Cancer	2020	Senlin Ye	mCRPC	109			Pathogenic MMR alterations (n = 7):63.5 (61.3–68.8)///MMR alterations of unknown significance (n = 43):66 (61–69)///Wild-type MMR (n = 59):66 (63–71)	≤ 7: Pathogenic MMR alterations (n = 7): 3(42.9)/MMR alterations of unknown significance (n = 43): 12(27.9)/Wild-type MMR (n = 59):21(31.6) ≥ 8: Pathogenic MMR alterations (n = 7): 3(42.9)/MMR alterations of unknown significance (n = 43): 27(62.8)/Wild-type MMR (n = 59):36(65.8) Unknown: Pathogenic MMR alterations (n = 7): 1(14.3)/MMR alterations of unknown significance (n = 43): 4(9.43)/Wild-typ…	0-10 ng/mL: Pathogenic MMR alterations= 0 / MMR alterations of unknown significance= 10 (23.3)/ Wild-type MMR= 8 (13.6) 10-20 ng/mL: Pathogenic MMR alterations=2 (28.6)/MMR alterations of unknown significance= 2 (4.7)/Wild-type MMR= 14 (23.7) 20-100 ng/mL:MMR alterations of unknown significance= 2 (28.6)/MMR alterations of unknown significance= 13 (30.2)/ Wild-type MMR=16 (27.1) >100 ng/mL: MMR a…		Abiraterone, docetaxel	the clinical characterization of Mismatch repair-deficient (dMMR) in mCRPC patients
25	Clinical Outcomes in Cyclin-dependent Kinase 12 Mutant Advanced Prostate Cancer	2020	Melissa A Reimers	mPCa	317			Patients carry mutations in: CDK12 =65 (58-74) HRD =60 (57-68) TP53 = 62 (57-70) Other = 64 (57-73)	≥8: Patients carry mutations in: CDK12 =36/41 (88) HRD =38/52 (73) TP53 = 74/103 (72) Other = 56/94 (60) <8: Patients carry mutations in: CDK12 =5/41 HRD =14/52 TP53 = 29/103 Other = 38/94 Unknown: Patients carry mutations in: CDK12 =5/46 (11) HRD =8/60 (13) TP53 = 6/109 (5.5) Other = 8/102 (7.8)	Patients carry mutations in: CDK12 = 20.9 (12.0, 138.0) HRD = 18.0 (6.9, 75.0) TP53 = 11.3 (6.3, 32.7) Other = 13.0 (7.4, 57.2)			cfDNA alterations vs prostate tissue and metastatic biopsy
26	Combined Cell-free DNA and RNA Profiling of the Androgen Receptor: Clinical Utility of a Novel Multianalyte Liquid Biopsy Assay for Metastatic Prostate Cancer	2020	Heidi Fettke	mCRPC	67	67 (100%)	prior to commencing systemic therapy (ARPIs or taxane chemotherapy)	Q1=63 Q2=73 Q3=78 Q4=91	≤ 7= 16 (24) ≥ 8= 31 (46) unknown= 20 (30)	51	Surgery 19 (28) Radiation +/− ADT 11 (16)	ADT, AR pathway inhibitors (ARPIs; n = 41) or taxane chemotherapy (n = 26)	AR alterations in cfDNA
27	Detection of ctDNA in plasma of patients with clinically localised prostate cancer is associated with rapid disease progression	2020	Niall M. Corcoran	PCa (without metastases)	189		pre-surgery, 24 h post-surgery and 6 weeks post-surgery	63 (58-67.6)		7.5 (5.3-12.95)	Radical Prostatectomy		cfDNA vs primary tumor DNA alterations	EGAS00001004636
28	Identification of Hypermutation and Defective Mismatch Repair in ctDNA from Metastatic Prostate Cancer	2020	Elie Ritch	mCRPC	433			74 (61–80)	GGG ≥ 4 at diagnosis 73% (8/11)	26.1 (11.6–90.5)			cfDNA vs primary tumor DNA alterations	EGAS00001003899
29	Plasma cell-free DNA–based predictors of response to abiraterone acetate/prednisone and prognostic factors in metastatic castration-resistant prostate cancer	2020	Meijun Du	chemotherapy-naive mCRPC patients	88		before and after 12 weeks of abiraterone acetate and prednisone (AA/P) treatment	72 (39–92)	2–6: 14 (16) 7: 24 (28) 8–10: 48 (56)			abiraterone acetate and prednisone (AA/P)	cfDNA before and after treatment
30	TP53 Gain-of-Function Mutations in Circulating Tumor DNA in Men With Metastatic Castration-Resistant Prostate Cancer	2020	Lynne Chapman	mCRPC	143			70.9 (51.1-89.1)	Gleason score Median (range) All patients (n=143)= 8 (6-10) No TP53 alteration on ctDNA (n=81)= 8 (6-10) TP53 alteration on ctDNA (n=62)= 9 (6-10) TP53 GOF on ctDNA (n=24)= 9 (7-10)	24.2 (0.04-1990)		abiraterone/enzalutamide and docetaxel	The presence or absence of TP53 mutations in patients receiving treatment
31	Androgen receptor gain in circulating free DNA and splicing variant 7 in exosomes predict clinical outcome in CRPC patients treated with abiraterone and enzalutamide	2021	Del Re	mCRPC	84		30 days before starting abiraterone or enzalutamide treatment	78 (47-91)	<8= 32 (38.1) ≥8= 33 (39.3) Unknown/missing= 19 (22.6)	Serum PSA, 9.64 (0.2-1555)	Prostatectomy, n (%) No= 41 (48.8) Yes= 43 (51.2) Radical radiotherapy, n (%) No= 66 (78.6) Yes= 18 (21.4)	abiraterone (n = 40) or enzalutamide (n = 44)	AR gain or AR splicing before starting abiraterone and enzalutamide in cfDNA
32	BRCA2, ATM, and CDK12 Defects Differentially Shape Prostate Tumor Driver Genomics and Clinical Aggression	2021	Evan Warner	mCRPC	879	635 patients		65 (46–87)	5=> All patients 42 (68) patients with alterations in BRCA2 = 22 (59)/ATM= 9 (75)/CDK12= 11 (85) 4=> All patients 4 (6) patients with alterations in BRCA2 = 2 (5)/ATM= 1 (8)/CDK12= 1 (8) <4=> All patients 12 (19) patients with alterations in BRCA2 = 10 (27)/ATM= 1 (8)/CDK12= 1 (8)	35 (12–239)	Surgery 12 (19) Radiotherapy 16 (26) Surgery plus adjuvant radiotherapy 0 (0)		plasma cfDNA vs matched leukocyte DNA (Germline and Somatic mutations)
33	Comparative Analysis of Genomic Alterations across Castration Sensitive and Castration Resistant Prostate Cancer via Circulating Tumor DNA Sequencing	2021	Liancheng Fan	CSPC/mCRPC	396 (213 CSPC/183 mCRPC)	nonmetastatic prostate cancer (nmCSPC) 32/131 (24.4%) patients/ mCSPC, 41/82 (50.0%) / mCRPC, 114/183 (62.3%)		nmCSPC (68.00 (63.00-72.00)) / de novo mCSPD (68.50 (63.00-75.00)) / mCRPC (66 (62.00-71.75))	6: nmCSPC = 8(6.1), denovo mCSPC= 1(1.2), mCRPC=2(1.1) 7: nmCSPC = 53(40.5), denovo mCSPC= 15(18.3), mCRPC=41(22.4) 8: nmCSPC = 29(22.1), denovo mCSPC= 25(30.5), mCRPC= 64(35) 9: nmCSPC = 34(26), denovo mCSPC= 28(34.2), mCRPC= 52(28.4) 10: nmCSPC = 3(2.3), denovo mCSPC= 5(6.1), mCRPC= 7(3.8) Unknown: nmCSPC = 2(1.15), denovo mCSPC= 8(9.8), mCRPC= 12(6.6) Other pathotype: nmCSPC = 2(1.15), denovo …	0-10 ng/ml:nmCSPC= 69 (52.7)/denovo mCSPC= 19 (23.2)/mCRPC= 33 (18.0) Greater than 10-20 ng/ml:nmCSPC= 23 (17.6)/denovo mCSPC= 7 (8.5)/mCRPC= 28 (15.3) Greater than 20-100 ng/ml:nmCSPC= 27 (20.6)/denovo mCSPC= 23 (28.0)/mCRPC=58 (31.7) Greater than 100 ng/ml:nmCSPC= 11 (8.4)/denovo mCSPC= 33 (40.2)/mCRPC= 55 (30.1) Unknown:nmCSPC= 1 (0.8)/denovo mCSPC= 0 (0.00)/mCRPC= 9 (4.9)	Radical prostatectomy nmCSPC=42 (32.1)/de novo mCSPC= 0 (0)/mCRPC= Not applicable	Treatment naive: nmCSPC= 80 (61.1)/de novo mCSPC= 64 (78.0)/mCRPC= Not applicable First line ADT: nmCSPC=9 (6.9)/de novo mCSPC= 18 (22.0)/mCRPC= 79 (43.2) First line treatment of abiraterone: nmCSPC= Not applicable/de novo mCSPC= Not applicable/mCRPC= 48 (26.2) First line treatment of docetaxel: nmCSPC=Not applicable/de novo mCSPC= Not applicable/mCRPC= 22 (12.0) Second line or later line treatme…	cfDNA vs primary tumor DNA alterations
34	Genomic Analysis of Circulating Tumor DNA in 3,334 Patients with Advanced Prostate Cancer Identifies Targetable BRCA Alterations and AR Resistance Mechanisms	2021	Hanna Tukachinsky	mCRPC	3334	3129 (94%)		72 (38-97)					cfDNA vs primary tumor DNA alterations
35	Genomic mutation profiling using liquid biopsy in Korean patients with prostate cancer: Circulating tumor DNA mutation predicts the development of castration resistance	2021	Jiwoong Yu	mHSPC	56	14/56 (25%)	at the time of prostate biopsy for initial cancer diagnosis or during systemic treatment	71 (65–77)	1= 3 (5.8) 2= 1 (1.9) 3= 3 (5.8) 4= 19 (36.5) 5= 26 (50.0)	65 (23–235)	Prostatectomy= 1 (25.0) Radiation therapy= 1 (25.0)	ADT= 2 (50.0)	plasma cfDNA vs matched leukocyte DNA (Germline and Somatic mutations)
36	Increased Pathway Complexity Is a Prognostic Biomarker in Metastatic Castration-Resistant Prostate Cancer	2021	Bram De Laere	mCRPC	342	192 (56.1%)		75 (68.00–81.0)		36.09 (11.90–120.00)		baseline androgen receptor signalling inhibitors (ARSi) 61/142 (43%) and 19/142 (13.4%) patients previously treated with chemotherapy and ARSi	Publicly available data analysis
37	Independent prognostic impact of plasma NCOA2 alterations in metastatic castration-resistant prostate cancer	2021	Heidi Fettke	mCRPC	91			73 (46–91)	≤7= 24 (26) ≥8= 45 (50) No biopsy/unknown= 22 (24)	28.6 (0.51–2719)	Surgery, Radiation		cfDNA alteration analysis (compare with public available data of tissue)
38	Cell-Free DNA Detection of Tumor Mutations in Heterogeneous, Localized Prostate Cancer Via Targeted, Multiregion Sequencing	2021	Emmalyn Chen	localized prostate cancer/mCRPC	45 (15 healthy/21 patients with localized prostate cancer/9 mCRPC)		immediately before surgery for patients with localized disease and before treatment initiation for patients with mCRPC	Healthy 33 (22-63) Localized 66 (50-74) mCRPC 63 (59-75)	Localized patients 6= 1/21 7= 11/21 8-10= 9/21	Localized 9.1 (2-69.9) mCRPC 34.5 (0-263)	Radical prostatectomy		cfDNA vs primary tumor DNA alterations
39	Circulating tumour DNA reveals genetic traits of patients with intraductal carcinoma of the prostate	2022	Hao Zeng	prostate adenocarcinoma (PAC) with and without Intraductal carcinoma of the prostate (IDC-P)	161		For patients in baseline (M0) and mHSPC cohorts, blood samples were collected at the time of initial diagnosis of PCa. As for those in the CRPC cohort, blood samples were obtained prior to the first-line treatment of CRPC	≤70 years 150 patients (61.2%) >70 years 95 patients (38.8%)		≤50 ng/mL 73(29.8%) >50 ng/mL 172(70.2%)	M0 cohort = radical prostatectomy (RP)	mHSPC cohort, 72 were initially treated with ADT plus non-steroidal antiandrogen (bicalutamide 50 mg or flutamide 750 mg daily), while five and two cases received ADT plus abiraterone (1000 mg plus prednisone 10 mg daily) or docetaxel (75 mg/m2) therapy, respectively After CRPC, most patients received abiraterone (N = 73) or docetaxel-based chemotherapy (N = 37) as first-line treatment. The	Analyzing cfDNA alteration at baseline in mHSPC and mCRPC patients
40	Deep whole-genome ctDNA chronology of treatment-resistant prostate cancer	2022	Cameron Herberts	mCRPC	36		For cohort A, serial plasma cfDNA samples were collected pre-treatment and at sequential clinical progressions For cohort B, same-patient metastatic tissue biopsy and peripheral blood draws were collected either at mCRPC diagnosis or at clinical progression on systemic therapy				cohort A: trial of abiraterone then enzalutamide (or reverse sequence) for first-line mCRPC (serial cfDNA seq)	AR signalling inhibitors (21 patients)	ctDNA vs metastatic biopsy	EGAS00001005783

## Sheet: Method
	PMID	Year	Article	Blood	Tube	Centrifugation steps	Plasma Volume	Extraction kit	Quantification	Volume Elution buffer	cfDNA concentration	cfDNA quantity for assay	gDNA removal	Germline DNA/source	Tissue DNA	Applications	Genes analyzed	Library	Assay	Depth or coverage	Alignment	Reference Genome	Removal of duplicates	Trimming	Variant calling package for germline	Variant calling package for somatic	Minimum allele reads	Mutant allele fraction	Mutant allele fraction (x) times higher than	Minimum read depth of matched germline DNA	Average mutant allele distance from nearest read end	Average mapping quality of mutant allele reads	Annotation	Population allele frequency	CNV analysis	Bins	Copy number analysis method algorithm	Structural variants	cfDNA Fraction (ctDNA component in cfDNA)	Evaluation of microsatellite instability
	25712683	2015	Androgen Receptor Gene Aberrations in Circulating cfDNA: Biomarkers of Therapeutic Resistance in Castration-Resistant Prostate Cancer	24 ml (4 EDTA tubes; 6mL each) of whole blood and 50 mL of 10% buffered formalin added to each tube	EDTA	1,600 rpm at 4°C (2 × 10 min)	6 ml	QIAamp Circulating Nucleic Acid kit (Qiagen)	Qubit		Mean: 6.38 ng/mL; median: 1.47 ng/mL	Up to 50 ng		Blood, cell lines	50 cells from each biopsy through laser microdissection	Comparative genomic hybridization (CGH) array +AR exon 3 sequencing	AR		Roche 454 GS FLX+ system /resequencing AR exon 8 amplicons on the Illumina MiSeq platform. FISH of tumour biopsies was performed with AR (Xq12) and X chromosome centromere probes on SurePrint G3 human CGH 8 60 K arrays (Agilent Technologies)	Deep sequencing coverage (>10,000X) across the coding region of AR exon 8 (52 codons)
	25897673	2015	Circulating cell-free AR and CYP17A1 copy number variations may associate with outcome of metastatic castration-resistant prostate cancer patients treated with abiraterone		10 ml; no anticoagulant		Serum				6.8 ng /μl ; range: 2.5–14.3 ng/ μl	20 ng				Duplex TaqMan quantitative real-time PCR (qPCR) assay	CYP17A1 and AR
	26537258	2015	Plasma AR and abiraterone-resistant prostate cancer				1-2 ml	QIAamp Circulating Nucleic Acid kit (Qiagen)	Quant-iT high-sensitivity Picogreen double-stranded DNA Assay Kit			10 ng		Buccal swabs, saliva or white blood cells		Targeted sequencing	Region from ERG to TMPRSS2, NKX3-1, and PTEN/AR	Ampliseq library panel in combination with Ion Ampliseq library preparation kit v2.0	PGM Ion Torrent using a 316 or 318 Chip version 2.0	1000X expected coverage per target
	25915538	2015	Plasma genetic and genomic abnormalities predict treatment response and clinical outcome in advanced prostate cancer		EDTA	2nd centrifugation at 3000 rpm for 10 min before DNA extraction	400-800 μl	QIAamp DNA Blood Mini Kit	Qubit	50 μl AVE				White blood cells		Targeted sequencing	78 genes. The panel covers 4Mb genomic sequences and targets 578 cancer-related genes.	CNV analysis: NEXTflex DNA-Seq Kit;, mutation analysis: NimbleGen	Illumina: Paired-end sequencing on a HiSeq2000 Sequencing System	Mean coverage of 79x, range 54-87	DNASTAR	hg19													Yes	1Mb windows (total 3113 genomic bins)	The read count ratio in each genomic bin was calculated by comparing cfDNA to lymphocyte gDNA derived from the same patient to account for constitutional CNVs. The resulting ratios were further log2 transformed and corrected for GC content. The fully normalized log2 ratios in genomic bins were subjected to segmentation using the copy number analysis method (CNAM) algorithm .
	26813233	2016	Functional analysis of androgen receptor mutations that confer anti-androgen resistance identified in circulating cfDNA from prostate cancer patients	24 ml (4 EDTA tubes; 6mL each) of whole blood and 50 mL of 10% buffered formalin added to each tube		1,600 rpm at 4°C (2 × 10 min)	6 ml	QIAamp Circulating Nucleic Acid kit (Qiagen)	Qubit			30 ng		Blood, cell lines		Targeted sequencing	AR		Illumina MiSeq		BWA	hg19				Visualize with IGV
	27148695	2016	Genomic Alterations in cfDNA and Enzalutamide Resistance in Castration-Resistant Prostate Cancer	24 ml (4 EDTA tubes; 6mL each) of whole blood and 50 mL of 10% buffered formalin added to each tube		1,600 rpm at 4°C (2 × 10 min)	6 ml	QIAamp Circulating Nucleic Acid kit (Qiagen)		20-60 μl	Median: 1.39ng/µl			White blood cells		Targeted sequencing	19 genes: AR, ASXL1, BRCA1, BRCA2, CHD1, CHEK2, CTNNB1, FOXA1, HSDB31, KDM6A, MED12, KMT2A, MYC, OR5A1, PIK3CA, PTEN, SCN11A, SPOP, and TP53	IonAmpliseq Custom DNA panel	Illumina MiSeq		Bowtie2	GRCh37		Reads trimmed to a maximum length of 200 bp, only bases with phred score higher than 25 and mapping score of greater than 18 were counted.		Allele read counts between cfDNA and paired WBC samples compared		cfDNA: at least 1.0%; germline: 40% or more; for an alternate allele fraction: with no WBC sample displaying an alternate allele fraction between 10% and 35% (to remove false positives due to bases with high error rates)	20x higher than the paired WBC and 20x higher than the median of all WBC samples				ANNOVAR version 170715		Yes		Aligned reads were first counted at each amplicon using bedtools-2.25.05. Sample-specific differences in overall read coverage were multiplicatively corrected using medians-of-ratios calculated across amplicons located in chromosomes 1, 3, 11, 20 and 22. These chromosomes were selected because they have historically displayed low rates of copy number alterations in prostate cancer. After normaliz…
	27328849	2016	Whole-genome plasma sequencing reveals focal amplifications as a driving force in metastatic prostate cancer	9 ml	EDTA (0.225 ml of a 10% neutral-buffered solution containing formaldehyde (4% weight per volume) added after blood draw to prevent cell lysis		1 ml	QIAamp DNA Blood Mini kit (Qiagen) or the QIAamp Circulating Nucleic Acid kit (Qiagen)	Qubit			5–10 ng			FFPE primary tumours and biopsies	Whole Genome plasma Sequencing (Copy number variation analysis)+ targeted sequencing + TCGA data analysis	74 genes: AKAP9,AKT1,APC,AR,ARID1A,ASXL1,ATM,AXIN1,BAX,BRAF,BRCA1,BRCA2,BRIP1,CDH1,CDKN2A,CDKN2B,CHEK2,CREBBP,CTNNA1,CTNNB1,DAPK3,EGFR,EP300,ERBB2,FBXW7,FGFR3,FOXA1,GATA3,GATA4,HNF1A,HRAS,KDM6A,FOCAD,KLF6,KMT2D,KRAS,MAP2K4,MDM2,MED12,MLH1,KMT2A,11,KMT2C,MLLT3,MSH2,MSH6,MUTYH,MYH9,KAT6B,NF1,NOTCH1,NRAS,PALB2,PDE4D,PIK3CA,PIK3R1,PMS1,PMS2,PTCH1,PTEN,RAD51C,RB1,RUNX1,SMAD4,SMO,SPOP,STK11,TMEM135,TP5…	TruSeq Nano DNA LT Sample preparation kit	Illumina MiSeq to generate 150 bp single-end reads	WGS at shallow depth (∼0.1–0.2 ×); Targeted sequencing at high coverage (∼850 × (173–1,563))	BWA	hg19	Picard			Unified Genotyper method of the Genome Analysis Toolki for SNPs							ANNOVAR		Yes	50,000 bins of an average length of ~56 kbp	Depth-of-coverage algorithm. Raw read counts were normalized by the total number of read counts obtained and further smoothed by Locally Weighted Scatter-plot Smoother (LOESS) according to the GC content. Resulting bin counts were normalized by average read counts of cfDNA of 10 non-tumour controls. Resulting read counts were segmented using both circular binary segmentation, and gain and loss an…
	29206995	2017	Concordance of Circulating tumour DNA and Matched Metastatic Tissue Biopsy in Prostate Cancer	24 ml (4 EDTA tubes; 6mL each) of whole blood and 50 mL of 10% buffered formalin added to each tube		1,600 rpm at 4°C (2 × 10 min)	6 ml	QIAamp Circulating Nucleic Acid kit (Qiagen)			Median: 118 ng/mL; range: 4.8–1380 ng/mL			White blood cells	Metastatic tissue biopsies	Targeted sequencing	72 genes: ARID1A,HSD3B1,MDM4,AKT3,MSH2,MSH6,ERCC3,NFE2L2,IDH1,FANCD2,MLH1,CTNNB1,FOXP1,RYBP,PIK3CB,ATR,PIK3CA,FBXW7,PIK3R1,CHD1,APC,FANCE,CDK6,MET,BRAF,CUL1,KMT2C,NKX31,CLU,NCOA2,MYC,CDKN2A,FANCG,FANCC,PTEN,FANCF,CCND1,ATM,ZBTB16,CDKN1B,KRAS,KMT2D,CDK4,MDM2,BRCA2,RB1,ERCC5,FOXA1,RAD51B,AKT1,IDH2,ERCC4,ZFHX3,FANCA,TP53,CDK12,BRCA1,SPOP,RNF43,RAD51C,AKT2,ERCC2,ERCC1,ASXL1,GNAS,RUNX1,ERG,TMPRSS2,KDM…	NimbleGen SeqCap EZ system	Illumina MiSeq (V3 600 cycle kit) or HiSeq 2500		Bowtie-2.2.4		Samblaster-0.1.20	Adapter trimmed by cutadapt-1.11. Low-quality read tails (smoothed baseq < 30) were trimmed using an in-house algorithm			cfDNA: 10 reads; tumour: 5 reads with at least 10% of all overlapping reads or 8 reads with at least 5% of all overlapping reads	cfDNA: at least 2% of all overlapping reads; tumour: 5 reads and at least 10% of all overlapping reads or 8 reads and at least 5% of all overlapping reads	cfDNA: at least 20x higher than the background error rate and the mean allele fraction of gDNA samples. The allele fraction also had to be at least 3x higher than in the paired gDNA samples; tumour: at least 30x higher than the background error rate (the mean allele fraction of the germline samples). The allele fraction also had to be at least 3x higher than in the paired germline samples.	cfDNA: at least 20x coverage			ANNOVAR version 2016-02-01		Yes	Overlapping 1000 bp windows	For samples sequenced with the mCRPC panel, reads were counted in all capture regions using bedtools-2.25.0. For samples sequenced with the whole exome sequencing panel, the genome was divided into overlapping 1000 bp windows, and counted reads inside those windows. Coverage logratios were calculated against a median reference derived from all whole exome sequenced germline blood samples. GC frac…
	28104311	2017	Comprehensive Profiling of the Androgen Receptor in Liquid Biopsies from Castration-resistant Prostate Cancer Reveals Novel Intra-AR Structural Variation and Splice Variant Expression Patterns	5 ml	EDTA		1-1.5 ml	QiaVac system (Qiagen)				0.1-50 ng		White blood cells		Low-pass whole-genome sequencing (1 × 50 bp) plasma (Copy number variation analysis)+ targeted sequencing	AR + 112 genes	CNV analysis: ThruPLEX DNA-seq kit; mutation analysis: SeqCap EZ system	Illumina 2500 instrument in rapid mode generating 1x50 bases for low-pass WGS and 2x100 bases for targeted sequencing	Targeted sequencing: overall average coverage 1169×	BWA-mem version 0.7.7	GRCh37		Adapter trimmed by skewer version 0.1.117. Reads with poor mapping quality (<60) were filtered from the low-pass WGS data before identification of CNVs by applying the R-package QDNAseq	FreeBayes version 1.0.1	VarDict version 1.4.6	≥ 10 read	Allelic fraction ≥ 3%					SNPeff version 3.3		Yes		R-package QDNAseq for low-pass WGS. Intra-AR copy-number alterations were also called in AR by applying the CNVkit algorithm on the targeted sequencing data	In-house structural variant–calling algorithm, svcaller (https://github.com/tomwhi/svcaller)	Plasma ctDNA fraction was assessed by combining CNVs and mutations excluding variation in AR. The ctDNA fraction was estimated for each mutation with: 1) no overlapping deletion: ctDNA fraction = Allelic fractionmutation x 2; 2) an overlapping deletion: ctDNA fraction = Allelic fraction mutation. As the majority of tumours harbored low-frequency mutations, the ctDNA fraction was calculated as the…
	30458854	2018	cfDNA profiling of metastatic prostate cancer reveals microsatellite instability, structural rearrangements and clonal hematopoiesis	In ProBio, plasma was enriched from 2x10 ml EDTA blood whereas 4-5 ml of blood was available from the CORE-ARV-CTC study	EDTA			QiaSymphony system (Qiagen)				0.1-50 ng		White blood cells		Targeted sequencing + low-pass WGS	34 genes: AKT1, APC, AR, ATM, BRAF, CDKN2A, CTNNB1, DICER1, DNAJB1, EGFR, ERBB2, FOXA1, GNAQ, HOXB2, HRAS, IDH1, IDH2, KAT8, KDM6A, KRAS, LRP1, MAP2K1, MED12, PDGFRA, PIK3CA, PIK3CB, PIK3R1, PPP2R1A, PTEN, RAF1, SMAD4, SPOP, TP53 and XPO1	low-pass WGS: ThruPLEX Plasma-seq kit; Targeted sequencing: SeqCap EZ system		For cfDNA, average coverage accounting for merging: 814× (interquartile range 251–965); and germline DNA 445× (interquartile range 371–533)	Methods described in publication (PMID=28104311)				FreeBayes	VarDict	Somatic: ≥6 reads; germline: ≥12 reads	Somatic: ≥2%, not observed ≥2 times in set of healthy donor cfDNA samples; germline: ≥20%, annotated pathogenic or likely pathogenic in ClinVar OR introducing a premature stop or frameshift in the coding sequence; discard mutations below 5% allele fraction, unless detected in another sample of the same individual times in the set of healthy donor cfDNA samples					VEP version: 83 / Filtering pathogenic germline variants (R+Clinvar = Keeping variants with: ≥12 supporting reads AND variant allele frequency ≥20% AND (annotated as pathogenic or likely pathogenic in ClinVar OR introducing a premature stop or frameshift in the coding sequence))		Yes		qDNAseq for low-pass WGS (version: 1.8.0, settings: binSize=15, only using forward reads) and with CNVkit for targeted sequence data	svcaller algorithm. Standard settings only. Events are only retained if there are >= 3 reads supporting each event terminus, and if each event terminus has at least one read with mapping quality >= 19. Events are then filtered to only retain those with at least one terminus supported by split-read evidence derived from the other terminus)	Tumour burden was initially estimated from the median allele frequency of somatic point mutations with an allele frequency of at least 5%. However, the variant with highest allele frequency was copy-number adjusted and compared to the median allele frequency. If discordant (+/- 0.05) the ctDNA fraction was corrected. Where somatic copy number alterations suggested a higher tumour burden, it was i…	mSiINGSs algorithm and comparison of the number of mutations, separated into SNVs and indels. A more stringent filter for point mutations and indels was applied (≥10 supporting reads) to filter out artefact variants as intronic and synonymous variants were included
	29367197	2018	Circulating tumour DNA Genomics Correlate with Resistance to Abiraterone and Enzalutamide in Prostate Cancer									10-100 ng		White blood cells		Targeted sequencing	72 genes: ARID1A,HSD3B1,MDM4,AKT3,MSH2,MSH6,ERCC3,NFE2L2,IDH1,FANCD2,MLH1,CTNNB1,FOXP1,RYBP,PIK3CB,ATR,PIK3CA,FBXW7,PIK3R1,CHD1,APC,FANCE,CDK6,MET,BRAF,CUL1,KMT2C,NKX31,CLU,NCOA2,MYC,CDKN2A,FANCG,FANCC,PTEN,FANCF,CCND1,ATM,ZBTB16,CDKN1B,KRAS,KMT2D,CDK4,MDM2,BRCA2,RB1,ERCC5,FOXA1,RAD51B,AKT1,IDH2,ERCC4,ZFHX3,FANCA,TP53,CDK12,BRCA1,SPOP,RNF43,RAD51C,AKT2,ERCC2,ERCC1,ASXL1,GNAS,RUNX1,ERG,TMPRSS2,KDM…	A custom NimbleGen SeqCap EZ Choice target capture panel		Targeted sequencing to a median depth of 688×	Bowtie-2.3.0	hg38	Samblaster 0.1.24	Adapter trimmed by cutadapt 1.11. Low-quality read tails (smoothed baseq <30) were trimmed using an in-house algorithm			cfDNA: at least 10 supporting reads; germline: at least 5 supporting reads	cfDNA: at least 1%; germline: at least 15%+AB15	25x higher than the background error rate (average across all WBC samples) and 3x higher than the paired WBC sample	At least 20 reads covering the site			ANNOVAR	Germline variants with a population allele frequency of 0.5% or higher in the KAVIAR or ExAC databases were ignored.	Yes	BinSize: 15, only using forward reads	Reads were counted in all capture regions using bedtools 2.25.0. Coverage log ratios were calculated against a median reference derived from all WBC samples. Guanine-cytosine (GC) fraction was calculated for all target regions, and Loess regression was applied to bait log ratios to correct for GC content bias. After GC bias correction, read counts were corrected for residual differences in overal…		ctDNA =2/(1/MAF + 1)
	29574703	2018	Genomic alterations in plasma DNA from patients with metastasized prostate cancer receiving abiraterone or enzalutamide		EDTA	1,000 g , 30 min, room temperature	1-2 ml	QIAamp Circulating Nucleic Acid kit (Qiagen)	Qubit			2-5 ng		Blood DNA		whole‐genome sequencing (plasma‐Seq) for genome‐wide profiling of somatic copy number alterations and targeted sequencing	31 genes: AKAP9, APC, AR, ATM, BRAF, BRCA1, BRCA2, CTNNB1, EGFR, ERG, FOXA1, GNAS, GRIN2A, HRAS, KRAS, MED12, MLL, MLL2, MLL3, MLLT3, NOTCH1, NRG1, PIK3CA, PIK3CB, PIK3R1, PTEN, RB1, SPOP, TMPRSS2, TP53, ZFHX3	TruSight Rapid Capture protocol	Illumina MiSeq or NextSeq platform to generate 150 bp single-end reads	Sequencing depth of 0.1-0.3x	BWA	hg19		Reads filtered for mapping quality higher than 15		Mask bases with a base calling quality less than 20 with an in-house script; Integrative Genomics Viewer (IGV) software for Mutations
	29858592	2018	Prognostic association of plasma cell free DNA based androgen receptor amplification and circulating tumour cells in pre-chemotherapy metastatic castration resistant prostate cancer patients	4 ml	EDTA	2,000 rpm, 10 min; 2nd centrifugation of supernatant	500 μl	QIAamp DNA Blood Mini Kit (Qiagen)	Qubit		The median amount of cfDNA isolated from 500 μL plasma samples at baseline (pre-chemotherapy) and at 12 weeks after was 3.7 ng and 3.5 ng					Taqman-based AR CN assays	AR
	30638634	2019	Circulating tumour DNA abundance and potential utility in de novo metastatic prostate cancer	18 ml	Streck cfDNA BCT	1600 rcf; 15 min; additional 10 min at 3,200 rcf	6 ml	QIAamp Circulating Nucleic Acid kit (Qiagen)	Qubit	60 μl water				White blood cells	Prostate biopsy (transrectal ultrasound (TRUS) guided biopsies )	Targeted sequencing	73 genes: AKT1, AKT2, APC, AR, ARID1A, ASXL1, ATM, ATR, BRAF, BRCA1, BRCA2, CDK12, CDK6, CDKN1B, CDKN2A, CHD1, CTNNB1, ERCC1, ERG, FANCA, FANCC, FANCE, FANCG, FBXW7, FOXA1, GNAS, GNAS-AS1, HSD3BP4, IDH1-AS1, KDM6A, KMT2C, KMT2D, KRAS, MDM2, MED12, MET, MSH6, MYC, NFE2L2, PIK3CA, PIK3R1, PTEN, RAD51B, RB1, RNF43, RUNX1, RYBP, SMARCA1, SPOP, TMPRSS2, TP53, UTY, ZBTB16, ZFHX3	NimbleGen SeqCap EZ Choice	Illumina MiSeq (V3 600 cycle kit) or HiSeq 2500 (V4 250 cycle kit) machine	Median depth 927x: cfDNA; depth 189x: tissue	Bowtie-2.3.0	hg38	Samblaster 0.1.24	Adapter trimmed by cutadapt 1.11. Low-quality read tails (smoothed baseq <30) were trimmed using an in-house algorithm			cfDNA: at least 8 supporting reads, for base substitutions, the average mapping quality of mutation supporting reads was required to be at least 10; germline: at least 8 supporting reads	cfDNA: at least 1%; tissu: at least 3%; germline: at least 15%	At least 20x higher than the average allele fraction across all WBC samples, and at least 3x higher than in the paired WBC sample.	At least 20 reads covering the position	At least 15 bases		ANNOVAR	Germline variants with population allele frequency 0.5% or higher in the KAVIAR or ExAC databases were discarded.	Yes		Reads were counted in all target regions using bedtools-2.25.0. A control cfDNA sample from a healthy volunteer was used as a golden reference for GC correction.Loess regression was applied to the scatter plot to normalize GC bias across all samples. After GC correction, a median reference profile representing non-cancerous cfDNA was constructed based on 138 cfDNA samples with no detectable somat…		ctDNA fractions (ctDNA%) were estimated based on the allele fractions of somatic mutations. It was first observed that the mutant allele fraction in diploid chromosomes is highest when the mutation is combined with loss-of-heterozygosity, with the exception of mutations in amplified genes, which were manually filtered out during ctDNA% estimation. Since deletions and loss-of-heterozygosity are no…
	30620391	2019	Circulating tumour DNA Alterations in Patients With Metastatic Castration-Resistant Prostate Cancer									Mean 22 ng, vary 5-30 ng		Blood DNA		Targeted sequencing	54 to 73 genes: AKT1, BRAF, CDK4, ESR1, GNA11, JAK2, MAPK3, NFE2L2, PIK3CA, RHOA, TP53, ALK, BRCA1, CDK6, EZH2, GNAQ, JAK3, MET, NOTCH1, PTEN, RIT1, TSC1, APC, BRCA2, CDKN2A, FBXW7, GNAS, KIT, MLH1, NPM1, PTPN11, ROS1, VHL, AR, CCND1, CTNNB1, FGFR1, HNF1A, KRAS, MPL, NRAS, RAF1, SMAD4, ARAF, CCND2, DDR2, FGFR2, HRAS, MAP2K1, MTOR, NTRK1, RB1, SMO, ARID1A, CCNE1, EGFR, FGFR3, IDH1, MAP2K2, MYC, NT…	Guardant360 ctDNA assay . Select exons/genes and some introns were captured using biotinylated custom bait oligonucleotides	Illumina Hi-Seq 2500	Coverage depth: ×15,000		hg19													Yes
	30858508	2019	Clinical utility of androgen receptor gene aberrations in circulating cfDNA as a biomarker for treatment of castration-resistant prostate cancer	8.5–10 ml	EDTA; Streck cfDNA BCT or cfDNA Collection	1,600 g, 15 min and 4,100 g, 10 min (within 2 h of blood collection for EDTA tubes or within 7 days for others)	4–6 ml	QIAamp Circulating Nucleic Acid kit (Qiagen)	Qubit and Bioanalyzer			2 ng		White blood cells		QuantStudio 3D Digital PCR system for AR copy number + dPCR and target sequencing for AR mutation	AR
	31131348	2019	Genetic Alterations Detected in cfDNA Are Associated With Enzalutamide and Abiraterone Resistance in Castration-Resistant Prostate Cancer	10ml	Streck BCT	1,500 g 10 min; 2nd: 3,000 g, 10min	3ml	QIAamp Circulating Nucleic Acid kit (Qiagen)	Qiagen’s QIAseq™ DNA QuantiMIZE Assay (DNQC100Y-F)			0.5-40 ng		White blood cells		Targeted sequencing	45 genes: AR,TP53,PTEN,MYC,NCOA2,PIK3CA,AKT1,AKT2,APC,CTNNB1,RB1,CDKN1B,ATM,CHEK2,BRCA1,BRCA2,ATR,ERCC3,NBN,FANCM,CDK12,MSH2,MLH3,MLH1,POLE,POLH,PALB2,POLD1,FANCG,ERCC5,PMS2,ZFHX3,SPOP,POU6F2,IDH1,IDH2,MET,KDM6A,GNAS,GLI1,MED12,SCN11A,KMT2D,KMT2C,CDH1	GeneRead™ DNAseq Custom Mix and Match Targeted Panel V2	Illumina HiSeq	Median on-target coverage: 6,631x	BWA aligner v0.7.10; Post-alignment data passed through Picard Tools V1.125 to assess alignment quality	hg19				MDLVC: in-house variant caller		cfDNA: ≥1%; AR: threshold ≥0.5%+AB19; various filters for raw variant calls including a minimum base quality of q25, minimum base depth of 25, strand bias threshold					dbSNP, EXaC , TCGA and ClinVar. High confidence somatic variants were further annotated with information from COSMIC, Mutation Assessor, and cBioPortal		Yes		In-house developed algorithm, TMM-CNV and third-party tool, CNVKit. CN gain for autosomes was defined by a log2 ratio of mean relative sequencing coverage at the gene level ≥ 0.4 and ≥ 1.2. CN loss for autosomes was defined by a log2 ratio of mean relative sequencing coverage at the gene level ≤ -0.4 and ≤ -1.0. For chromosome X, CN gain was defined by a logarithmic ratio of mean relative sequenc…
	31294131	2019	Genomic analysis of Korean patients with advanced prostate cancer by use of a comprehensive next-generation sequencing panel and low-coverage, whole-genome sequencing	10 ml		1,000 g, 15 min at refrigerated temperature + Plasma was transferred to microcentrifuge tubes, centrifuged at 10,000×g for 15 min at refrigerated temperature to exclude residual cells	1 ml	QIAamp Circulating Nucleic Acid kit (Qiagen)						White blood cells	prostate biopsy	Targeted sequencing + low-coverage WGS (LC-WGS)	143 genes	Targeted sequencing: Oncomine Comprehensive Panel; LC-WGS for tissue: Accel-NGS® 2S plus DNA library kits and for cfDNA: Truseq nano kit	Targeted sequencing=Ion S5 XL Sequencer using an Ion 540 Chip LC-WGS= NextSeq 500 (Illumina) (75 bp single-read)		BWA-0.7.5a	hg19	Picard			Torrent Suite v along with the Ion Reporter v5.4: Oncomine comprehensive assay vs data analysis									Yes		PCa tissue: The reference genome was divided into 200-kilobase bins, and the number of reads was counted for each bin. The counting value of each region used the LOESS algorithm for GC correction. Using 100 healthy male genomic samples, the log2 ratio was calculated in each region using QDNA-seq R packages with default parameters. Segmentation was performed using the CBS algorithm (DNAcopy v1.38.…
	30702443	2019	Multiparametric liquid biopsy analysis in metastatic prostate cancer	22.5 ml	EDTA, Streck cfRNA	500 g, 10min		QIAamp Circulating Nucleic Acid kit (Qiagen)						Blood DNA	prostate biopsy	Targeted sequencing	27 genes: EPCAM,BCL6,CHD1,IKZF1,NBN,FAS,FGF4,FOXA1,ERBB2,TMPRSS2,ERBB4,FANCD2,MAP3K1,PMS2,PREX2,PTEN,HRAS,RAD51B,TP53,CHEK2,MSH2,MLH1,ESR1,GRHL2,PRKDC,ATM,MDM2,FANCI,CCNE1,AR,MSH6,PIK3CA,BRAF,LYN,RUNX1T1,CCND1,BRCA2,FANCA,KLK2,MED12,PDK1,SOX2,EGFR,MYC,PCA3,FGF19,KLF5,PALB2,KLK3,STAT4,TERC,EZH2,MYST3,PD-L1,FGF3,RB1,BRCA1,RUNX1	Cynvenio’s 27-gene panel	Ion Torrent S5XL sequencer		Torrent Suite™ v4.6	hg19				Everest Software									Yes
	30209161	2019	TP53 outperforms other androgen receptor biomarkers to predict abiraterone or enzalutamide outcome in metastatic castration-resistant prostate cancer	4-5 ml	EDTA		1-1.5 ml	QiaSymphony system (Qiagen)				0.1-50 ng		White blood cells		Low-pass whole-genome and targeted gene-body sequencing	AR and TP53	CNV analysis: ThruPLEX Plasma-seq kit; mutation analysis:The SeqCap EZ system	Illumina 2500 instrument in rapid mode generating 1x50 bases for low-pass WGS and 2x100 bases for targeted sequencing		BWA-mem	For AR targeted seq: using an indexed ARV reference transcript FASTA		Skewer software (v0.1.117) with a sequence length cutoff of 80 nucleotides	FreeBayes version: 1.0.1	VarDict	cfDNA: ≥6 reads; germline: ≥12 reads	cfDNA: ≥2%; germline: ≥20%+AE33	Not observed ≥2 times in the set of healthy donor cfDNA samples				VEP version: 83		Yes		Normalized coverage (log2-ratio) and segmentation for copy number analysis was produced with qDNAseq for low-pass WGS, version: 1.8.0, and with CNVkit for targeted sequence data, version: 0.7.9. Putative somatic focal amplification was called where the median log-ratio at the gene exceeded control regions to the left and right (3-8Mb from gene start or end) by at least 0.5. Putative somatic focal…	svcaller algorithm	Circulating tumour burden was initially estimated from the median allele frequency of somatic point mutations with an allele frequency of at least 5%. However, the variant with highest allele frequency was copy-number adjusted and compared to the median allele frequency. If discordant (+/- 0.05) the ctDNA fraction was corrected. Where somatic copy number alterations suggested a higher tumour burd…
	32451180	2020	Activating AKT1 and PIK3CA Mutations in Metastatic Castration-Resistant Prostate Cancer	18 ml	Streck cfDNA BCT	1,600 rcf, 15 min; 2nd: 3,200 rcf, 10 min	6 ml	QIAamp Circulating Nucleic Acid kit (Qiagen)	Qubit 2.0 Fluorometer and Qubit dsDNA HS Assay Kit, or the Quantus Fluorometer and QuantiFluor ONE dsDNA system	60 μl water		25 ng (10 ng minimum input for very low cfDNA yield)		White blood cells		Targeted sequencing	Exonic regions of 73 genes	NimbleGen SeqCap EZ Choice	Illumina MiSeq (V3 600 cycle kit) or HiSeq 2500 (V4 250 cycle kit)		Bowtie-2.3.0	hg38	Samblaster- 0.1.24 was used for duplicate read marking in white-blood cell (WBC) control samples. For cfDNA or samples that harboured 4 bp unique molecular identifiers (UMI), duplicate reads were identified if they aligned to the same position and shared ≥3 identical bases within their 4 bp UMIs	Adapter trimmed by cutadapt-1.11. Low-quality read tails (smoothed baseq <30) were trimmed using an in-house algorithm			≥10 supporting reads	At least 1%	The VAF of putative cfDNA mutations had to be ≥20x higher than the average position- matched allele fraction across all control samples, and ≥3x higher than the allele fraction in the paired control sample	≥20x sequencing depth at that position	≥15 bases		ANNOVAR		Yes		Read coverage in tumour-normal pairs is normalized by median sequencing depth and GC-content. Log-transformed tumour to normal coverage ratio is calculated at a base-pair resolution, and the median values across genes is used to assign copy number status in samples with sufficient ctDNA content. The term ‘deep deletion’ was conservatively use instead of ‘homozygous loss’, as our targeted panel ty…
	32903952	2020	cfDNA Alterations in the AR Enhancer and Locus Predict Resistance to AR-Directed Therapy in Patients With Metastatic Prostate Cancer	10 - 20 ml	EDTA	1,200 g; 10 min; 2nd: 1,800 g, 5min		QIAamp Circulating Nucleic Acid kit (Qiagen)	Qubit and Bioanalyzer		Mean: 27 ng/mL	Median: 32 ng		Plasma-depleted whole blood (PDWB)	FFPE tumour DNA	Targeted sequencing	AR+84 genes	Hybrid-capture gene panel	Illumina HiSeq4000 with 2 × 150 bp paired-end reads	Targeted tumour DNA sequencing: 500× coverage						CAPP-Seq pipeline						Mapping quality of mutation supporting reads ≥10			Yes		Copy number analysis was performed based on a read depth approach. First, the genome was binned (larger bins for nontargeted regions and smaller bins for targeted regions) and read depth ratios for bins between plasma cfDNA and matched PDWB control samples were calculated and corrected for biases in GC content, sequence repeats, and target density using CNVkit. Subsequently, read depth ratios wer…	SVs including tandem duplications were called using Lumpy and Manta, using plasma samples with matched PDWB control samples
	32268276	2020	Clinical and genomic insights into circulating tumour DNA-based alterations across the spectrum of metastatic hormone-sensitive and castrate-resistant prostate cancer	:																	BWA	hg19	In-house workflow pipelines				cfDNA: 5 reads	cfDNA: at least 0.1% of the total distinct read pairs with a particular mutation in the plasma
			Mayo Cohort		EDTA	3,000 rpm, 10 min at 4°C; 2nd: 3,000 rpm, 10 min	0.7-3.9 mL Average=2.6 ml	QIAamp Circulating Nucleic Acid kit (Qiagen)	Qubit and Bioanalyzer			5-30ng	AMPure XP beads	White blood cells		Targeted sequencing	120 genes: ABRAXAS1,AKT1,ALK,APC,AR,ARAF,ARID1A,ATM,ATR,BAP1,BARD1,BRAF,BRCA1,BRCA2,BRIP1,CCND1,CCNE1,CD274,CDH1,CDK12,CDK4,CDK6,CDKN2A,CHEK1,CHEK2,CTNNB1,DDR2,DNAJB1,EGFR,EPCAM,ERBB2,ERBB3,ERCC1,ERCC2,ERCC4,ESR1,EZH2,FANCA,FANCC,FANCD2,FANCI,FANCL,FANCM,FBXW7,FGFR1,FGFR2,FGFR3,GNA11,GNAQ,GNAS,HDAC2,HRAS,IDH1,IDH2,JAK2,JAK3,KIT,KRAS,MAP2K1,MAP2K2,MAPK1,MDM2,MET,MLH1,MPL,MRE11,MSH2,MSH6,MTOR,MYC,M…	120 gene PredicineLDT panel	HiSeq X Ten for NGS with paired-end 2×150 bp sequencing kits	1500x for cfDNA
			Australian Cohort	30 ml	EDTA		1 to 5 ml	QIAamp Circulating Nucleic Acid kit (Qiagen)	Qubit and Bioanalyzer			5-30ng	AMPure XP beads	White blood cells		Targeted sequencing	121 genes	121 gene PredicineLDT panel	HiSeq X Ten for NGS with paired-end 2×150 bp sequencing kits	1500x for cfDNA
	33117677	2020	Clinical Characterization of Mismatch Repair Gene-Deficient Metastatic Castration-Resistant Prostate Cancer			3,000 rpm, 10 min; two more: 16, 000 rpm, 10 min at 4 °C		QIAamp Circulating Nucleic Acid kit (Qiagen)								Targeted sequencing	7 genes: MLH1, MLH3, MSH2, MSH6, PMS1, PMS2, and EPCAM	NimbleGen SeqCap EZ Choice capture panel and the IDT capture panel	Illumina NextSeq 500 (PE75) or NovaSeq 6000 (PE150)						GATK’s Haplotype Caller	Mutect2	cfDNA: 10 allele reads support; WBC control: below 4 supporting reads	cfDNA: 1%; germline: over 30%	Mutation frequency should be 5x higher than in the WBC control; (5) mutations should not occur more than 2x in the PoN; and (6) no significant strand bias (GATK parameter FS > 60 for SNPs and FS > 200 for indels).	Minimum coverage of 50			ANNOVAR	Variants with over 0.1% population minor allele frequency as annotated by the ExAC database were considered less functional and ignored in the downstream analysis.
	31640893	2020	Clinical Outcomes in Cyclin-dependent Kinase 12 Mutant Advanced Prostate Cancer								Median: 11.36 ng/mL; range: 2.84–1464 ng/mL in CRPC patients; median: 5.52 ng/mL; range: 3.02-12.96 ng/mL in healthy males					Targeted sequencing	72 genes
	32487321	2020	Combined cfDNA and RNA Profiling of the Androgen Receptor: Clinical Utility of a Novel Multianalyte Liquid Biopsy Assay for Metastatic Prostate Cancer	10 ml	EDTA; Streck dedicated cfDNA-stabilizing	1,900 g, 10 min; 16, 000 g, 10 min		QIAamp Circulating Nucleic Acid kit (Qiagen)	Qubit and Bioanalyzer			5–30 ng	AMPure XP beads	White blood cells		Targeted sequencing	180 genes: AKT1, B2M, CD79B, DDR2, FGF19, H3F3A, KIT, MUTYH, PBRM1, PTCH1, RUNX1, TGFBR2, AKT2, BAP1, CDH1, DICER1, FGF3, H3F3B, KMT2C, MYC, PDCD1LG2, PTEN, SERPINB3, TOP2A, ABL1, BCL2, CDK4, DNMT3A, FGF4, HGF, KRAS, MYCN, PDGFRA, PTPN11, SERPINB4, TP53, ALK, BRAF, CDK6, DPYD, FGFR1, HNF1A, MAP2K1, MYD88, PDGFRB, RAC1, SF3B1, TSC1, APC, BRCA1, CDKN2A, EGFR, FGFR2, HRAS, MAP2K2, NF1, PIK3CA, RAD51…	Panel-based hybridisation (180-gene PredicinePLUS panel)	Illumina HiSeq Xten: paired-end sequencing		BWA	hg19				Predicine’s proprietary GeneRADAR technology and DeepSea machine learning bioinformatics algorithm	At least 4 distinct fragments contained the mutation	At least 0.25%, or 0.1% for hotspot loci. Hotspot loci defined using COSMIC and cancer hotspot databases						The variant was not present in public databases of common germline variants including 1000 genomes, ExAC, gnomAD and KAVIAR with population allele frequency >0.5%. Haematopoietic expansion-related variants that have been previously described, including DNMT3A, ASXL1, TET2, and specific alterations within ATM (residue 3008), or JAK2 (residue 617) were removed	Yes		In-house algorithms calculated the on-target unique fragment coverage based on consensus BAM files, which were first corrected for GC bias, and then adjusted for probe level bias (estimated from a pooled reference). Each adjusted coverage profile was self-normalized and then compared against correspondingly adjusted coverages from a group of normal reference samples to estimate the significance o…
	32807235	2020	Detection of ctDNA in plasma of patients with clinically localised prostate cancer is associated with rapid disease progression	ctDNA analysis; sample (a) was taken pre-surgery, sample (b) 24 h post-surgery and sample (c) 6 weeks post-surgery	EDTA	820 g, 10 min; 16,000 g, 10 min	1ml	QIAamp Circulating Nucleic Acid kit (Qiagen)	Qubit and Bioanalyzer			Median: 39 ng; vary 28-60 ng		White blood cells		WGS of primary tumour DNA + Targeted Sequencing of cfDNA + TP53 TAm-Seq	88 kb of the genome for targeted sequencing	WGS: TruSeq® DNA PCRfree sample preparation kit; Targeted sequencing: Tru-Sight® tumour 170 library prep kit supplemented with the TruSight® Oncology UMI Reagents	WGS: paired-ends (2 × 150 cycles) using a HiSeqX platform; Targeted sequencing: paired-ends (2 × 150 bp) plus indexing reads on NextSeq High output	WGS depth: >30x for germline and >100x for tumour samples;Targeted sequencing: ~ 40,000x raw depth per sample	SAAC-03.16.02.19	hg19				Illumina IsaacVariantCaller (2.6.53.23)								gnomAD population frequency greater than 1%
	31744831	2020	Identification of Hypermutation and Defective Mismatch Repair in ctDNA from Metastatic Prostate Cancer											White blood cells		Targeted sequencing + Whole exome sequencing	1.157 Mb of the genome and includes the exonic regions of MSH2, MSH6, and MLH1	SeqCap EZ Choice System	Illumina HiSeq 2500, Illumina MiSeq	Whole Exome Sequencing: 150x	BWA-MEM version 0.7.15	GRCh38.p12	Picard version 2.18.0; Broad Institute	Samtools (version 1.7) was used for sorting and removal of reads with MAPQ < 20			At least 10 supporting unique reads in locations; depth above 30	cfDNA: above 1%, targeted sequencing; germline: 30%-70%; somatic mutations: > 2%; > 40 the background error rate for variants adjacent to genomic repeats or regions with a strongly predominant base (>80% of local bases); WESdata methodology background error rate)	Candidate mutations were discarded if VAF was less than 3 that of the paired WBC or less than 20 the background error rate, defined as the mean VAF of the substituted base(s) across all WBC controls at the corresponding position(s).	Minimum read depth of 40x	Variants also filtered if their mean distance from the end of supporting reads was <6 bases		ANNOVAR		Yes		Copy-number variants (CNV) were determined from the normalized coverage log ratio across tumour–normal pairs. Read depth of sample pairs was normalized to a low-noise reference by using the median depth of the typically copy-number neutral chromosomes 2, 4, 12, 14, 15, and 19. GC bias was corrected with a Locally Weighted Scatterplot Smoothing (LOWESS) regression. For samples with a ctDNA fractio…	Structural variants were identified using the union of calls from Lumpy (version 0.2.13) and NovoBreak with the requirement that at least 10 split reads supported each breakpoint. All putative rearrangement events that fit these criteria were curated in IGV. The determination of the resulting genotypes was inferred using SSAKE (version 4.0) assembler		A microsatellite was defined as any repetitive DNA sequence identified with RepeatMasker. Microsatellites were considered unstable if interrupted by an indel, identified using the somatic variant calling criteria above, but only using reads that fully overlapped the microsatellite.
	32203070	2020	Plasma cfDNA–based predictors of response to abiraterone acetate/prednisone and prognostic factors in metastatic castration-resistant prostate cancer	4 ml	EDTA	2,000 rpm, 10 min; 2nd round with supernatant	500 μl	QIAmp DNA Blood Mini Kits						White blood cells		WGS (WGS-based copy number alteration analyses)		ThruPlex DNA-Seq Kit	Illumina HiSeq2500 Sequencing System	0.1~0.2X	DNASTAR	hg19													Yes	1 Mb (for gene-specific CNA analyses) or 60 Kb (for fine-mapping analyses of AR locus at Xq12) bins	The mapped reads were binned into either 1 Mb (for gene-specific CNA analyses) or 60 Kb (for fine-mapping analyses of AR locus at Xq12) bins. The read count ratio in each genomic bin was calculated by dividing the cfDNA read count with the mean read count of 16 unrelated healthy male donors. The resulting ratios were further transformed with log2 and corrected for GC content. After removing centr…		ctDNA content was estimated by using the log2 ratio of the most significantly deleted fragment (>20 Mb) across all segments in the genome>>>The ctDNA content of each sample was calculated as 1-2^(min.LR), where min.LR is the smallest log2 ratio across all segments in the genome after excluding segments either smaller than 20 Mb or on chromosome Y (due to unstable sequencing reads). The ctDNA tumo…
	31822380	2020	TP53 Gain-of-Function Mutations in Circulating tumour DNA in Men With Metastatic Castration-Resistant Prostate Cancer													Guardant360 sequencing	TP53
	33500577	2021	Androgen receptor gain in circulating free DNA and splicing variant 7 in exosomes predict clinical outcome in CRPC patients treated with abiraterone and enzalutamide	10 ml	EDTA	1,900 g, 10 min at 4 °C	6 ml	QIAamp Circulating Nucleic Acid kit (Qiagen)	Quant-iT high sensitivity PicoGreen double stranded DNA Assay Kit or by spectrophotometric evaluation (NanoDrop)			1–2 ng				Multiplex digital droplet PCR	AR
	33414135	2021	BRCA2, ATM, and CDK12 Defects Differentially Shape Prostate tumour Driver Genomics and Clinical Aggression											White blood cells		Targeted sequencing	22 genes associated with DDR: ATM, ATR, BRCA1, BRCA2, CDK12, ERCC1, ERCC2, ERCC3, ERCC4, ERCC5, FANCA, FANCC, FAND2, FANCE, FANCF, FANCG, MLH1, MSH2, MSH6, PALB2, RAD51B, and RAD51C	A custom NimbleGen SeqCap EZ Choice target capture panel	Illumina MiSeq or HiSeq 1500/2500 machine		Bowtie-2.3.0
	32897803	2021	Comparative Analysis of Genomic Alterations across Castration Sensitive and Castration Resistant Prostate Cancer via Circulating tumour DNA Sequencing			1,600 g, 10 min; 16,000 g, 10 min	3 to 5 ml	QIAamp Circulating Nucleic Acid kit (Qiagen)			Median: 13.5 ng/mL (IQR 8.3e18.0) in nmCSPC; median: 16.7 ng/mL(IQR 10.1e31.9) in de novo mCSPC; median: 14.3 ng/mL (IQR 10.0e28.3) in mCRPC	20-100 ng		White blood cells		Targeted sequencing	50 genes: AR,BARD1,+Q27BRIP1,CDH1,EPCAM,ESR1,FAM175A,FOXA1,GEN1,IDH1,MUTYH,NBN,NCOR1,NCOR2,PTEN,SPOP,STK11,ZBTB16,RB1,TP53,ATM,ATR,BRCA1,BRCA2,CDK12,CHEK2,ERCC2,ERCC3,ERCC4,ERCC5,FANCA,FANCD2,HDAC2,MLH1,MLH3,MRE11,MSH2,MSH6,PALB2,PMS1,PMS2,POLD1,POLE,RAD51,RAD51B,RAD51C,XRCC4,RAD50,RAD51D,HOXB13	The NimbleGen SeqCap EZ choice capture panel and the IDT capture panel	Illumina Nextseq500 (PE 75) or Novoseq 6000 (PE 150) sequencers		BWA	hg19	Picard (http://broadinstitute.github.io/picard/)	Adapter trimmed by Trimmomatic	GATK’s Haplotype Caller	Mutect2	cfDNA: 10 allele reads support, supporting reads should be below 4 in the WBC control	cfDNA: 1% allele frequency; germline: allele frequency of over 30%; FFPE: allele frequency over 5%	Mutation frequency should be 5x higher than that in the WBC control; mutations should not occur more than 2xin the panel of normals (PoN); no significant strand bias (GATK parameter FisherStrand (FS) > 60 for single nucleotide polymorphisms (SNPs) and FS >200 for insertion-deletions (indels).FFPE: the alteration frequency was required to be 8 times higher than that in the WBC control	Minimum coverage of 50%			ANNOVAR	Variants with a population minor allele frequency over 0.1% (annotated using the ExAC database) were considered less functional. Deleterious alterations were called when they were nonsense/stop-gains, frameshift insertions and deletions, and ±1, 2 splice-site variants, or were previously reported as pathogenic or likely pathogenic in the ClinVar database.	Yes		GATK. A log2 ratio more than 0.6 was considered a copy gain. A log2 ratio less than -0.7 was considered a copy loss.		The mutant allele fraction (MAF) was first calculated using the somatic mutation profile from the sequencing result, followed by a correction model. ctDNA% was defined as 2/(1/MAF + 1) in diploid chromosomes because the MAF and ctDNA% are related: MAF = (ctDNA × 1)/[(1 − ctDNA) × 2 + ctDNA × 1]. ctDNA-positivity was defined as a ctDNA fraction > 2.0%.
	33558422	2021	Genomic Analysis of Circulating tumour DNA in 3,334 Patients with Advanced Prostate Cancer Identifies Targetable BRCA Alterations and AR Resistance Mechanisms									20–100 ng		White blood cells		Hybrid-capture based comprehensive genomic profiling (CGP)	62 (FoundationACT) or 70 genes (FoundationOne Liquid) (Foundation Medicine). (ABL1,AKT1,ALK,APC,AR,ARAF,ATM,BRAF,BRCA1,BRCA2,BTK,CCND1,CD274,CDH1,CDK12,CDK4,CDK6,CDKN2A,CHEK2,CRKL,CTNNB1,DDR2,EGFR,ERBB2,ERRIF1,ESR1,EZH2,FGFR1,FGFR2,FGFR3,FLT3,FOXL2,GNA11,GNAQ,GNAS,HRAS,IDH1,IDH2,JAK2,JAK3,KIT,KRAS,MAP2K1,MAP2K2,MDM2,MET,MPL,MTOR,MYC,MYCN,MYD88,NF1,NPM1,NRAS,PALB2,PCD1LG2,PDGFRA,PDGFRB,PIK3CA,PTEN…	Sample-multiplexed sequencing (FoundationACT, FoundationOne Liquid)
	33660451	2021	Genomic mutation profiling using liquid biopsy in Korean patients with prostate cancer: Circulating tumour DNA mutation predicts the development of castration resistance					chemagic cfDNA (cfDNA) 2k Kit						White blood cells		Targeted sequencing	53 genes AKT1,ALK,AR,ARAF,BRAF,CHEK2,CTNNB1,DDR2,EGFR,ERBB2,ERBB3,ESR1,FGFR1,FGFR2,FGFR3,FGFR4,FLT3,GNA11,GNAQ,GNAS,HRAS,IDH1,IDH2,KIT,KRAS,MAP2K1,MAP2K2,MET,MTOR,NRAS,NTRK1,NTRK3,PDGFRA,PIK3CA,RAF1,RET,ROS1,SF3B1,SMAD4,SMO,CCND1,CCND2,CCND3,CDK4,CDK6,EGFR,ERBB2,FGFR1,FGFR2,FGFR3,MET,MYC,APC,FBXW7,PTEN,TP53	Oncomine pan-cancer cell-free assay	Illumina MiSeq sequencer	mean sequencing coverage depth was more than 100×	BWA	hg19				Data were analyzed using Torrent Suite and Ion Reporter v5.4							ANNOVAR for germline mutations; Oncomine Comprehensive v1-540-w2.3.1 for tissue; DNA and Fusions-Single Samples were used to detect low-frequency somatic variants. All of the detected variants were annotated using Oncomine Variant Annotator 5.4
	34254334	2021	Independent prognostic impact of plasma NCOA2 alterations in metastatic castration‐resistant prostate cancer	30 ml	EDTA; Streck									White blood cells		Targeted sequencing	42 genes For the purposes of this study, only the AR, NCOA2, PTEN, RB1, and TP53 genes have been reported	Custom library of biotinylated RNA baits	Illumina HiSeq. 2500																Yes		VarSeq CNV caller (v2; Golden Helix)		ctDNA fractions were calculated using heterozygous germline polymorphisms in regions without detectable copy number gain
	34250416	2021	cfDNA Detection of tumour Mutations in Heterogeneous, Localized Prostate Cancer Via Targeted, Multiregion Sequencing	13 to 25 ml	K3EDTA; PAXgene; cfDNA within 7 days for collected blood	1,900 g, 10 min at 21°C ; 16,000 g, 10 min)	7 to 29 ml	QIAamp Circulating Nucleic Acid kit (Qiagen)	Bioanalyzer	40 μl Qiagen Elution, 2X	16.7 ng in healthy; 22.8 ng in localized; 44.8 ng in mCRPC	10 ng		White blood cells		Low-pass whole-genome and targeted sequencing	a custom designed 2.5-Mb targeted panel that included 7,034 mutations	ThruPLEX Tag-Seq 48S kit	Illumina HiSeq 2500	Tissue= targeted sequencing depth of 200×, cfDNA= targeted sequencing depth of 2,500×, Samples were also whole-genome sequenced to a depth of 4×	BWA	GRCh37	Picard			MuTect2							Oncotator		Yes		Tissue=Somatic copy-number alterations in tumour tissue were identified in whole-genome sequence data using GATK ModelSegments, using a panel of normals generated from whole-genome normal samples sequenced at the Broad Institute Genomics Platform. When creating a genomic intervals list to define the resolution of the analysis, bin lengths were set to 1,000 bp. Read coverage data are denoised agai…			Genomic instability was assessed with the percentage of genome altered metric, which was calculated by dividing by the number of base pairs affected by copy-number changes by the total length of the genome.
	34103179	2021	Elucidating Prostate Cancer Behaviour During Treatment via Low-pass Whole-genome Sequencing of Circulating Tumour DNA		Lithium heparin tubes		1-4 ml	QIAamp Circulating Nucleic Acid kit (Qiagen)	Quant-IT Picogreen HS DNA kit and BioTek microplate spectrophotometer	60 μl AVE						Low-pass WGS		Qiagen QiaSeq FX DNA library kit	Illumina NovaSeq 6000 platform	median sequencing coverage of 1.9X - Samples were excluded from analysis if the sequencing depth was less than 0.05×	BWA MEM	hg19															IchorCNA - Transition strength parameters were set at --txnE = 0.99999 and --txnStrength = 100000; the maximum copy number (CN) was set to 20 to account for amplifications. The germline DNA fraction (initial values 40% and 90%), ploidy (initial values 2 and 3), and subclonality were modelled. The default 500-kb reference coverage data set supplied with ichorCNA was used. CN values of -1 were trea…
	33808193	2021	Increased Pathway Complexity Is a Prognostic Biomarker in Metastatic Castration-Resistant Prostate Cancer	Publicly available data analysis
	34185954	2022	Circulating tumour DNA reveals genetic traits of patients with intraductal carcinoma of the prostate			1,600 g, 10 min, room T; 16,000 g, 10 min at 4 °C		QIAamp Circulating Nucleic Acid kit (Qiagen)	Qubit			30–60 ng		White blood cells		Targeted sequencing	90 genes	Kapa Hyper Prep Kit with Unique Molecular Identifier (UMI) to reduce background noise	Illumina NextSeq 500	The mean depth for cfDNA and gDNA were 3852.58× and 332.35×, respectively	BWA-MEM						At least 4 supporting reads	background polishing method to ensure sensitivity and specificity at an AF of 0.3%.							Yes		The copy number variations (CNVs) callings of ctDNA were calculated by an internal developed method with default parameters with gene specific log2ratio cut-off of threefold standard deviations	Fusions were called by self-developed scripts with at least 5 supporting reads (including both split reads cover breakpoints and span reads spanned over the breakpoints between two partner genes).	Maximum somatic allele frequency (MSAF) was used to estimate the fraction of circulating tumour DNA (ctDNA) in the sample. The MSAF was determined by calculating the allele fraction for all known somatic alterations. Germline alterations were excluded from the calculation of the MSAF. Haematopoietic expansion-related variants that have been reported previously were excluded from the study.
	35859180	2022	Deep whole-genome ctDNA chronology of treatment-resistant prostate cancer	24 ml EDTA tubes or 18 ml Streck cfDNA BCT tubes	EDTA; Streck cfDNA BCT	EDTA tubes: 1,600 rpm, 2 x 10 min at 4 °C - Streck tubes: 1,600 g, 15 min; 5,000 g, 10min	6 ml	QIAamp Circulating Nucleic Acid kit (Qiagen)	Qubit 2.0 Fluorometer and Qubit dsDNA HS Assay Kit	60 μl water		10–25 ng		White blood cells		WGS+Targeted sequencing	73 genes		Illumina X Ten instruments	deep WGS of cfDNA samples (median unique read depth: 187×) and metastatic tissue biopsies (98×)	Bowtie-2.3.0	hg38	Samblaster 0.1.24	Adapter trimmed by cutadapt-1.11	Variant germline tool	Mutato, Mutect2 for validation	cfDNA: at least 8 mutant allele reads; germline: at least 5 reads supporting the variant	cfDNA: mutant allele fraction ≥ 10%; germline: allele fraction ≥ 20%	cfDNA= Mutant allele fraction 10x higher than in the matched germline sample/ Mutant allele fraction 50x higher than the average of all cancer-negative samples (germline samples and known cancer-negative cfDNA samples). germline: allele fraction is at least 20 x higher than the background error rate (i.e. the average allele fraction of leukocyte samples that had an allele fraction < 20% for the v…	A minimum read depth of 10x	Average mutant allele distance from nearest read end ≥ 15	Average mapping quality of mutant allele reads ≥ 20	ANNOVAR-COSMIC version 77 and GNOMAD version 3.0	Somatic mutation candidates with a population allele frequency of 0.5% or higher in the GNOMAD v.3.0 database were discarded. Germline variants with a population allele frequency of 0.5% or higher in the GNOMAD v.3.0 database were discarded.	Yes	1000 bp windows	The genome was divided into regularly spaced 1000 bp windows (with 50% overlap between consecutive windows) and calculated the number of aligned DNA fragments within each window using bedtools-2.25.0. A set of 5 whole genome sequenced ctDNA-negative cfDNA samples and 34 leukocyte DNA samples were used to generate two reference coverage profiles for copy number analysis (one for cfDNA analysis and…	Breakfast
	36762756	2023	Prognostic Value of Low-Pass WGS of Circulating tumour DNA in Metastatic Castration-Resistant Prostate Cancer	30-50 ml	EDTA	2,000 or 3,000 g, 10 min at 20°C; 3,000 g, 10 min at 20°C	2.0-4.5 mL	QIAsymphony robot (Qiagen) using the QIAamp Circulating Nucleic Acids kit (Qiagen). according to the manufacturer’s instructions or using 25% (rather than 100%) protein kinase K and milder elution conditions to improve the yield of double stranded DNA.	ddPCR assay targeting the VDJ rearranged IGH locus, specific for B lymphocytes (PB assay)		Median: 7.3 ng/mL, range 1.7 to 183.6 ng/mL at baseline; median: 6.6%, range: ≤3.0 to 72.8% vs progression, with no significant change in the median ctDNA% from baseline	Median: 27.4 ng; vary 6.7-50.0 ng				Low-pass WGS		Kapa Hyper Library Preparation Kit	Illumina® Novaseq instrument (S-prime flowcell), paired-end sequenced (2x151bp)	0.5X (198/200 (99.0 %) samples had a coverage of >= 0.1X)	BWA MEM	hg19	Samblaster final bam files were realigned (GATK v3.8.1.0) (4). Base quality scores were adjusted in regions with technical artifacts (GATK BaseRecalibrator) using data from dbSNP, 1000G, Mills, and 1000G gold standard indels.	Adapter trimmed by Cutadapt-1.16												1000 kb	IchorCNA (ctDNA%, lower limit of detection: 3.0%). To estimate the sensitivity, specificity, and AUC (area under the curve) of ctDNA% and CNA burden, the pROC package in R was used: the best cut-off was estimated using the “youden” method i.e. the threshold that maximizes the distance to the diagonal line.
	37877742	2023	Concordance and Clinical Significance of Genomic Alterations in Progressive tumour Tissue and Matched Circulating tumour DNA in Aggressive-variant Prostate Cancer									20-100 ng		Blood DNA	FFPE tumour DNA	Whole-exome sequencing or targeted sequencing	exons of 620 or 66 prostate cancer driver genes			10X (average sequencing depth = 22X)	BWA MEM	hg19	Picard	Adapter trimmed by Trimmomatic	GATK’s Haplotype Caller	MuTect2							ANNOVAR
	38418825	2024	Prediction of plasma ctDNA fraction and prognostic implications of liquid biopsy in advanced prostate cancer	4 × 6 ml EDTA tubes or 2 × 9 mL Streck cfDNA BCT tubes	EDTA; Streck cfDNA BCT	EDTA tubes: 1600 g, 2 × 10 min at 4 °C - Streck tubes: 1,600 g, 15 min, and 10 additional min at 5,000 g	6 ml	QIAamp Circulating Nucleic Acid kit (Qiagen)	Quantus Fluorometer and QuantiFluor ONE dsDNA system or Qubit 2.0 Fluorometer and Qubit dsDNA HS Assay Kit					White blood cells		Targeted sequencing	72 genes	NimbleGen SeqCap EZ Choice capture panel	Illumina MiSeq (2 × 300 bp), NextSeq (2 × 150 bp), or HiSeq 2500 (2 × 125 bp)	1500x
	39663356	2024	AR alterations inform circulating tumour DNA detection in metastatic castration resistant prostate cancer patients				1 to 3 mL	QIAamp Circulating Nucleic Acid kit (Qiagen)	Qubit 1X dsDNA HS Assay kit and a Qubit Fluorometer	30–50 μL AVE		1.3–30 ng				Targeted sequencing	69 genes	ThruPLEX Tag-Seq kit, ThruPLEX Tag-Seq HV kit, ThruPLEX Plasma-Seq kit	Illumina NovaSeq 6000 SP flow cell with 2 × 150 bp	On average 401X	BWA-MEM (v. 0.7.17)	hg19	Picard	Trimmomatic (v. 0.39)		Freebayes (v.1.3.1) and MuTect2 (v.4.1.6.0)	Minimum number of alternate allele reads= 3	Minimum allele frequency of 1%					vcf2maf, Ensembl Variant Effect Predictor, OncoKB		Yes	1 Mb	IchorCNA and CNVkit software v.0.9.9	AR gene structural rearrangements were called using Manta (v.1.5.0), DELLY (v.0.8.1), SvABA (v.1.1.0), and LUMPY (v.0.3.0)	Aneuploidy fraction was estimated by the ichorCNA R package (v.0.2.0)
